# Supplementary material for: Cholecalciferol Supplementation Induced Up-Regulation of SARAF Gene and Down-Regulated miR-155-5p Expression in Slovenian Patients with Multiple Sclerosis
Source: Genes (Basel). 2023 Jun 8;14(6):1237. doi: 10.3390/genes14061237 (PMC10297972; doi:10.3390/genes14061237)
Supplement: Supplementary file 1 [file genes-14-01237-s001.zip]

Archive with 2 entries (2 files):
- Supp/Table_S1.xlsx
- Supp/genes-2417538_UNMARKED.pdf
